# Supplementary material for: Network analysis as an alternative way to interpret constitutions
Source: PLoS One. 2021 Nov 1;16(11):e0259461. doi: 10.1371/journal.pone.0259461 (PMC8559923; doi:10.1371/journal.pone.0259461)
Supplement: S1 File — Citations until 2017. (XLSX) [file pone.0259461.s002.xlsx]

## Sheet: Brazilian Constitution Network 
(T)	(S)	(L)		BRAZILIAN CONSTITUTION CITATION NETWORK - DATABASE 2017
5	15	1
5	37	2		(T) = Article-target of citation (in-degree connections)
5	134	1		(S) = Article-source of citation (out-degree connections)
5	220	5		(L) = number of connections
5	243	1
7	39	14
7	42	5
7	142	6
7	227	1
14	42	1
20	100	1
21	174	1
21	177	2
26	20	1
27	32	1
28	29	1
37	15	1
37	22	1
37	28	1
37	29	1
37	39	3
37	40	1
37	49	2
37	93	1
37	95	2
37	128	2
37	142	7
37	167	1
37	248	1
37	103-B	1
37	130-A	1
38	28	3
39	27	1
39	28	1
39	29	1
39	37	2
39	48	2
39	49	2
39	93	1
39	95	1
39	128	1
39	135	1
39	144	1
40	37	2
40	42	3
40	73	1
40	93	1
41	198	1
41	247	1
42	37	1
49	48	1
51	48	1
52	48	1
52	100	2
52	102	1
57	27	1
58	166	1
62	84	1
62	167	1
73	84	1
77	28	1
77	29	1
77	32	1
84	5	1
84	48	1
84	61	1
84	130-A	1
89	51	1
89	52	1
89	84	1
93	95	1
93	129	1
93	134	1
95	128	1
96	73	1
96	134	1
99	134	1
102	105	1
102	114	1
137	138	1
137	139	1
139	128	1
142	40	1
142	42	3
146	149	1
148	150	2
150	27	1
150	28	1
150	29	1
150	37	1
150	48	1
150	49	2
150	95	1
150	128	1
150	148	1
150	149	2
150	155	1
150	195	1
150	149-A	2
153	27	2
153	28	2
153	29	2
153	37	2
153	48	2
153	49	4
153	62	4
153	95	2
153	128	2
153	150	8
153	155	2
153	158	1
153	29-A	1
154	62	1
154	150	2
154	157	1
154	195	1
155	99	1
155	146	1
155	150	2
155	156	1
155	198	1
156	150	1
157	161	1
157	198	1
158	159	1
158	161	2
158	167	1
158	198	1
158	29-A	1
159	161	2
159	167	1
159	198	2
159	29-A	1
165	166	2
165	167	3
165	168	1
166	63	2
166	72	1
166	165	1
167	62	1
167	100	1
169	96	2
169	127	1
169	166	1
169	198	1
169	247	1
173	22	1
174	231	1
177	45	2
177	159	1
182	156	1
193	93	1
195	146	3
195	149	1
195	167	2
195	198	1
195	204	1
195	240	1
198	160	1
198	167	1
201	40	5
201	100	1
201	167	1
201	195	1
202	40	1
202	201	1
204	227	1
208	212	1
212	167	1
213	212	1
221	220	1
221	222	1
227	244	1
239	146	1
